# Supplementary material for: Impact of albuminuria screening in primary care on the detection and management of chronic kidney disease: findings from the ONDAAS study
Source: Clin Kidney J. 2025 Apr 25;18(5):sfaf123. doi: 10.1093/ckj/sfaf123 (PMC12102690; doi:10.1093/ckj/sfaf123)
Supplement: sfaf123_Supplemental_Files [file sfaf123_supplemental_files.zip]

Archive with 2 entries (2 files):
- 1426 CKD-ONDAAS-Manuscript---Supp-data.docx
- 1426 supplementary tables.docx
